# Supplementary material for: A Node-Adaptive Feature Fusion Network for Drug–Target Interaction Prediction Based on Multi-View Graphs
Source: Biomolecules. 2026 Jun 18;16(6):908. doi: 10.3390/biom16060908 (PMC13297179; doi:10.3390/biom16060908)
Supplement: Supplementary file 1 [file biomolecules-16-00908-s001.zip]

Archive with 1 entries (1 files):
- biomolecules-4354727-supplementary.pdf
